# Supplementary material for: The FIB-4 Index Is a Useful Predictor for the Development of Hepatocellular Carcinoma in Patients with Coexisting Nonalcoholic Fatty Liver Disease and Chronic Hepatitis B
Source: Cancers (Basel). 2021 May 11;13(10):2301. doi: 10.3390/cancers13102301 (PMC8151791; doi:10.3390/cancers13102301)
Supplement: Supplementary file 1 [file cancers-13-02301-s001.zip]

Archive with 1 entries (1 files):
- cancers-1183535-supplementary.pdf
